# Supplementary material for: Relationship between demoralization of the college student with their individual- and social-oriented self
Source: PLoS One. 2022 Jul 6;17(7):e0271030. doi: 10.1371/journal.pone.0271030 (PMC9258854; doi:10.1371/journal.pone.0271030)
Supplement: S1 Appendix — (XLSX) [file pone.0271030.s001.xlsx]

## Sheet: SPSS_mean_three_Scales
subject	is	ss	ds	group
1	2.55	3.35	4.32	1
2	2.75	3.15	3.24	1
6	2.95	3.35	2.8	1
8	3.2	3.35	2.96	1
13	3.05	3.25	2.28	1
15	2.95	3.15	3.68	1
16	2.9	2.9	2.44	1
18	2.2	3.25	2.6	1
19	2.9	2.85	2.2	1
23	3	3.05	2.84	1
24	2.8	3.25	3.64	1
25	2.75	3.15	3.08	1
26	3.2	3.3	1.84	1
31	3.05	3.2	3.16	1
35	2.75	3.3	2.56	1
36	3	2.95	2.04	1
37	3.1	3.35	2.68	1
38	3	3.35	3.24	1
42	3	3	2.36	1
43	3.2	3.25	2.28	1
44	3	3.4	2.08	1
45	2.45	2.8	2.4	1
46	2.9	3.25	2.52	1
50	2.5	3.3	3.24	1
51	2.6	3.25	2.64	1
54	3.2	3.05	2.8	1
57	2.95	2.7	2.76	1
58	3.05	2.95	2.28	1
65	2.9	3.35	2.36	1
67	2.9	3.3	2.68	1
69	3.1	2.9	2.6	1
71	2.95	3	2.8	1
73	2.9	3.05	2.04	1
74	2.9	2.95	2.64	1
76	3.2	3.4	2.28	1
78	2.65	3.3	3.24	1
85	2.8	3.15	3.28	1
86	2.4	2.95	3.88	1
89	2.5	3.1	3.64	1
91	3.1	3.05	3.04	1
95	3.05	3.4	3.44	1
97	3.2	3.1	2.28	1
102	2.15	2.25	2.44	1
103	2.85	3.25	2.76	1
116	3.2	3.2	2.68	1
119	2.5	3.3	2.72	1
120	3.1	3.25	3.16	1
125	3.05	3.3	3.6	1
126	2.95	3	2.16	1
128	3.05	3.05	2.24	1
130	3	2.8	3.68	1
132	3.1	3.3	1.96	1
134	2.8	2.9	2.36	1
136	2.75	3.15	3.88	1
138	3	3.3	2.76	1
140	3.15	3.3	2.12	1
144	2.7	3.2	1.8	1
145	2.75	3.15	3.28	1
147	3.05	3.35	2.96	1
148	2.75	3.2	2.44	1
152	2.9	3	3	1
153	3	3.15	2.28	1
154	3.15	3.1	2.92	1
155	2.8	3.25	2	1
157	2.6	3.1	3.08	1
160	3.1	3.4	3.4	1
163	2.65	3.1	2.88	1
165	2.95	3.25	2.6	1
166	3.05	3.4	3	1
170	2.9	3.2	2.16	1
174	2.85	2.85	4.2	1
176	2.9	3.15	2.08	1
177	2.95	2.95	2.84	1
178	3.05	3.25	2.32	1
179	3.05	3.4	1.48	1
182	2.85	3.2	2.44	1
192	2.3	3.3	4.28	1
197	2.8	3.15	3.44	1
199	3.2	3.3	2.68	1
201	3.15	3.3	3.16	1
209	3.05	2.9	3.12	1
211	2.35	2.5	2.96	1
218	2.95	3	3.04	1
225	2.75	2.75	2.76	1
228	2.85	2.95	3.16	1
231	3	2.85	3.12	1
234	2.85	3.05	2.64	1
239	3.15	3	3.04	1
240	2.9	3	3.04	1
242	3.15	3.2	2.84	1
247	2.95	2.7	2.68	1
256	3.1	2.45	2.28	1
260	2.45	3.1	2.76	1
264	2.45	3.35	2.68	1
269	2.9	3.4	3	1
271	3.1	3.4	2.08	1
272	2.9	3.1	2.96	1
273	2.65	3.3	3.28	1
274	3.05	3.35	2.48	1
276	2.55	2.65	3.48	1
278	2.9	3	3.28	1
279	2.65	3	3.72	1
280	2.85	2.5	2.24	1
281	2.75	2.85	2.96	1
283	3.05	3.15	2.52	1
285	2.8	2.9	2.56	1
286	2.95	2.5	2.32	1
292	3.2	3.35	2.68	1
303	2.95	3.4	2.96	1
313	3	3	2.44	1
314	3.2	3.2	3.36	1
317	2.6	3.3	3.04	1
324	2.9	3.25	2.2	1
325	3.15	3.05	2.68	1
326	2.85	3.05	2.68	1
332	2.5	2.4	3.4	1
337	2.9	2.65	2.56	1
347	3.1	3.15	2.48	1
353	2.5	2.65	3.04	1
354	3	2.85	2.76	1
355	2.55	3.15	1.92	1
3	2.85	3.7	2.72	2
4	3.1	3.5	2.68	2
7	2.95	3.5	2.56	2
22	2.85	3.65	2.44	2
30	2.95	3.75	1.84	2
34	3.1	3.5	2.4	2
47	3	3.55	3.4	2
49	3	3.5	2.36	2
55	2.95	3.75	2.96	2
61	2.95	3.65	2.96	2
66	3.15	3.65	2.48	2
68	2.3	3.65	3.76	2
80	3.1	3.45	2.28	2
83	2.65	3.55	3.64	2
88	2.85	3.45	3.16	2
90	2.6	3.7	2.12	2
93	3.1	3.55	2.28	2
94	3.1	3.45	2.24	2
104	2.85	3.5	3.64	2
106	3.15	3.75	2.16	2
108	3.2	3.9	2.16	2
110	3.15	3.65	2.4	2
121	3.1	3.5	3.24	2
127	2.85	3.75	2.6	2
137	2.7	3.95	2.24	2
139	3.1	3.75	2	2
142	2.75	3.8	2.16	2
158	2.9	3.45	2.52	2
162	2.7	4	2	2
167	2.9	3.7	3.4	2
168	2.9	3.55	2.52	2
172	3.15	3.5	2.96	2
173	2.8	3.9	2.24	2
175	3	3.6	1.6	2
180	2.4	3.6	3.48	2
181	2.95	3.75	1.64	2
187	3.05	3.5	2.08	2
188	2.9	3.75	2.32	2
190	2.85	3.55	3	2
191	2.95	3.7	2.6	2
207	3	4.05	2.12	2
208	2.85	3.6	2.84	2
217	2.8	3.75	2.8	2
219	3	3.65	2.72	2
227	3.1	3.8	2.32	2
236	3	3.9	1.84	2
237	3	4.05	2.24	2
246	2.3	3.55	3.72	2
248	2.85	3.45	3.88	2
251	3.15	3.65	1.8	2
253	2.85	3.45	3.08	2
261	2.9	3.45	3.6	2
262	3.05	3.5	3.24	2
270	3	3.7	2.6	2
296	3	4.05	2.8	2
300	3.1	3.5	2.16	2
301	3.15	3.55	1.72	2
307	2.75	4.2	3.12	2
310	2.45	3.85	3.44	2
318	3	3.5	2.36	2
320	3.05	3.9	4.4	2
338	3.1	3.7	1.92	2
356	2.7	3.7	2.12	2
10	3.55	3.05	2.2	3
14	3.25	3.15	3.28	3
27	3.5	3.3	1.48	3
29	3.25	3.3	3	3
32	3.9	3.05	2.6	3
40	3.65	3.25	2.48	3
52	3.25	2.8	3.12	3
59	3.25	3.1	3.32	3
60	3.65	2.75	1.88	3
63	3.4	3.2	1.36	3
64	3.35	2.75	2	3
79	3.6	2.95	2.16	3
81	3.35	3.4	2.4	3
92	3.35	2.8	2.4	3
98	3.45	3.35	2.16	3
101	3.25	3	2.88	3
105	3.25	3	2.88	3
109	3.7	3.25	1.84	3
111	3.5	3.4	2.16	3
112	3.65	2.7	2.16	3
113	3.4	3.4	1.88	3
115	3.35	3.1	2.08	3
123	3.9	2.9	2.24	3
124	3.3	2.9	2.92	3
133	3.65	3.4	3.68	3
141	3.4	3.35	2.56	3
146	3.9	3.3	1.72	3
149	3.65	3.35	2.12	3
159	3.4	2.85	2.48	3
161	3.4	3.25	2.36	3
164	3.3	3.3	2.44	3
186	3.3	3.1	2.08	3
193	3.4	3.35	3.24	3
196	3.5	3.35	3.28	3
198	3.55	2.9	2.6	3
204	3.3	3.4	2.44	3
206	3.45	3.4	2.6	3
212	3.7	2.4	2.84	3
213	3.35	3.05	3	3
215	3.4	3.35	2.44	3
221	3.3	3	2.96	3
222	3.4	3.3	2.6	3
230	3.65	3.35	1.64	3
233	3.4	3	2.04	3
245	3.35	3.35	3.32	3
254	3.5	3.25	2.64	3
257	3.4	3.3	3.16	3
259	3.9	2.85	2.56	3
263	3.3	3.15	2.52	3
265	3.85	3.35	1.68	3
266	3.25	3.35	2.32	3
268	3.45	2.65	1.8	3
284	3.6	2.9	2.88	3
289	3.65	3.3	2.04	3
290	3.7	3.4	2.96	3
293	3.3	3.15	2.92	3
294	3.55	3.4	2.8	3
295	3.55	3.2	1.48	3
299	3.3	3.3	2.96	3
305	3.8	3.4	2.44	3
308	3.4	3.4	2.04	3
315	3.25	3.3	3.36	3
319	3.9	3.4	2.04	3
321	3.4	2.75	2.64	3
336	3.3	3.4	3.4	3
339	3.4	2.75	2.24	3
343	3.5	3.3	2.32	3
344	3.8	2.75	1.88	3
345	3.45	3.35	2.8	3
346	3.3	3.2	3.28	3
349	3.45	3.15	2.8	3
350	3.3	3.2	2.8	3
352	4.25	2.8	1.64	3
5	3.35	4.15	1.6	4
9	3.9	3.9	1.4	4
11	3.5	3.7	2.68	4
12	3.25	3.85	2.8	4
17	3.95	3.75	2.8	4
20	3.7	3.65	2.52	4
21	3.75	3.85	2.16	4
28	4.05	3.55	2.44	4
33	3.4	3.65	3.32	4
39	4.05	3.95	1.8	4
41	3.4	3.45	2.28	4
48	3.45	3.6	2.04	4
53	3.25	4.15	2.76	4
56	3.35	4.1	2.64	4
62	3.55	3.8	2.28	4
70	3.45	3.8	2.48	4
72	3.45	3.85	2.12	4
75	3.45	3.55	2.28	4
77	3.85	4.4	1.28	4
82	3.55	3.85	1.92	4
84	3.45	3.85	2.12	4
87	4	4.05	2.08	4
96	3.25	3.55	2.56	4
99	4.05	4.35	1.68	4
100	3.85	3.65	2.16	4
107	4.2	3.85	1.56	4
114	3.75	3.7	2.08	4
117	3.3	3.5	2.76	4
118	4	3.9	1.52	4
122	4	3.9	2.36	4
129	3.35	3.65	2.6	4
131	3.95	3.85	1.68	4
135	3.85	4.1	2.04	4
143	3.3	3.5	2.68	4
150	3.25	3.6	2.64	4
151	3.4	3.8	2.48	4
156	3.4	4.2	2.44	4
169	3.25	3.45	1.92	4
171	3.5	3.55	3.08	4
183	3.6	3.6	2.88	4
184	3.95	4	2.92	4
185	3.5	3.45	2.32	4
189	3.5	3.5	1.32	4
194	3.6	3.6	2.6	4
195	4	4.1	2.08	4
200	4.45	4.45	1.04	4
202	4	3.85	2.56	4
203	3.35	3.5	2.4	4
205	3.6	3.55	2.56	4
210	3.35	3.75	2.12	4
214	4.3	3.8	1.64	4
216	3.85	4	2.88	4
220	3.75	3.65	2.32	4
223	4.15	3.7	1.92	4
224	3.5	3.65	2.84	4
226	4	3.55	2.56	4
229	3.65	3.95	2.52	4
232	3.6	3.6	2.56	4
235	4	3.8	2.48	4
238	3.55	4	3.32	4
241	3.4	3.5	2.4	4
243	3.45	3.75	2.28	4
244	3.5	3.5	2.28	4
249	3.5	3.6	1.6	4
250	3.65	3.55	2.12	4
252	4	4	1.4	4
255	3.5	3.6	3.08	4
258	3.55	3.6	2.12	4
267	3.65	3.6	1.68	4
275	3.25	3.6	2.6	4
277	4	3.8	3	4
282	3.9	4.1	1.88	4
287	3.85	3.85	2.72	4
288	3.85	3.55	2.32	4
291	4.4	4.25	2.04	4
297	3.5	3.7	2.56	4
298	3.75	3.65	2.2	4
302	4.5	4.5	2.32	4
304	3.7	4	2	4
306	5	4.75	2.4	4
309	3.5	3.8	2.68	4
311	3.45	3.7	1.68	4
312	5	4.75	2.2	4
316	3.5	3.6	2.2	4
322	3.45	4.3	2.44	4
323	3.65	3.6	2.28	4
327	4	4	2.36	4
328	3.35	4.05	1.16	4
329	3.9	3.7	2.88	4
330	3.55	3.7	1.68	4
331	4.35	3.85	1.8	4
333	4.15	3.55	1.24	4
334	3.9	3.7	2.88	4
335	3.75	3.6	2.72	4
340	3.75	3.75	2.52	4
341	3.3	3.55	2.28	4
342	3.8	3.7	2.64	4
348	3.9	4.05	1.44	4
351	4.55	4.3	1.4	4
	3.72424	3.81111	2.25616
	0.363821	0.27981	0.496384
